# Supplementary material for: Global Research Trends in Emerging Zoonosis Due to (the Filarial Nematode) Dirofilaria repens (1955–2025): A Bibliometric Analysis of a Climate-Driven Expansion
Source: Pathogens. 2026 Apr 3;15(4):386. doi: 10.3390/pathogens15040386 (PMC13118602; doi:10.3390/pathogens15040386)
Supplement: Supplementary file 1 [file pathogens-15-00386-s001.zip]

Archive with 1 entries (1 files):
- pathogens-4180818-supplementary.pdf
